# Supplementary material for: Local, Sustained, and Targeted Co-Delivery of MEK Inhibitor and Doxorubicin Inhibits Tumor Progression in E-Cadherin-Positive Breast Cancer
Source: Pharmaceutics. 2024 Jul 25;16(8):981. doi: 10.3390/pharmaceutics16080981 (PMC11357614; doi:10.3390/pharmaceutics16080981)
Supplement: Supplementary file 1 [file pharmaceutics-16-00981-s001.zip]

Archive with 1 entries (1 files):
- pharmaceutics-3101645-supplementary.pdf
